# Supplementary material for: Investigating associations between biting time in the malaria vector Anopheles arabiensis Patton and single nucleotide polymorphisms in circadian clock genes: support for sub-structure among An. arabiensis in the Kilombero valley of Tanzania
Source: Parasit Vectors. 2016 Feb 27;9:109. doi: 10.1186/s13071-016-1394-8 (PMC4769569; doi:10.1186/s13071-016-1394-8)
Supplement: Additional file 1: Table S4. — The SNP information including flanking sequences and primer sequences used for iPLEX SNP genotyping. (XLSX 13 kb) [file 13071_2016_1394_MOESM1_ESM.xlsx]

## Sheet: input
SNP_ID	Sequence	Forward PCR Primer	Reverse PCR Primer	Amplimer length	Melting temperature	Extension primer binding direction	Extension primer mass (Da)	Extension primer sequence	Allele 1	Allele 1 mass (Da)	Allele 2	Allele 2 mass
ATP6-4105		ACGTTGGATGTTACTTGGAATCGATTAGG	ACGTTGGATGGATTAAGAACATTCTTAGG	92	47.9	R	8050.3	GGTATTAATCAATAAGAAACTGGAAT	G	8297.5	A	8377.4
ATP8-3860	ATTATAACTAAAAAATTAGTTTTATATAAAACCTTAGTATGTCAAACTGAAAAAATTAGTTAAATCTAATATTTTTTAAT[C/T]CCACAAATAGCCCCTATTAATTGGTTAATTTTATTTATTGTATTTTCAATTACRTTAGTAGTTTTTAATATTTTAAACTA	ACGTTGGATGTTAACCAATTAATAGGGGC	ACGTTGGATGACCTTAGTATGTCAAACTG	99	45.8	R	6259.1	gtgATAGGGGCTATTTGTGG	T	6530.3	C	6546.3
COX3-4959		ACGTTGGATGCTACTATGGAAAAATGCTCAG	ACGTTGGATGACTATTGGATTACGATGAGG	109	45.8	R	8342.5	AAAAGAAATAAAAAAAAATACTTCAGA	C	8629.7	A	8669.6
CYTB-11442		ACGTTGGATGCTGAAATATAGTAATTGTAGC	ACGTTGGATGCAGTTAAAATTTGACCTGTTA	112	47.8	F	5228.4	GCTCGACCAGTAGAAGA	C	5475.6	T	5555.5
ND3-5861		ACGTTGGATGGAACTATTACTAGATTATTT	ACGTTGGATGCGCTTCATATTTATTCATTTC	119	45.3	F	8538.6	TTATTTTCATTTTATTAATTGGCTTATA	C	8785.8	T	8865.7
ND5-7618		ACGTTGGATGCCCAATTCGATTGGATAAAGC	ACGTTGGATGGATGGCTTAGGTTTAGTTTC	119	45.7	F	7978.2	ctcgTGGATAAAGCAGTTAATATACC	A	8249.4	G	8265.4
